# Supplementary material for: Irrigation System, Rather than Nitrogen Fertilizer Application, Affects the Quantities of Functional Genes Related to N2O Production in Potato Cropping
Source: Microorganisms. 2025 Mar 25;13(4):741. doi: 10.3390/microorganisms13040741 (PMC12029621; doi:10.3390/microorganisms13040741)
Supplement: Supplementary file 1 [file microorganisms-13-00741-s001.zip]

Archive with 1 entries (1 files):
- microorganisms-3477143-supplementary.pdf
